# Supplementary material for: Sorption/Desorption and Kinetics of Atrazine, Chlorfenvinphos, Endosulfan Sulfate and Trifluralin on Agro-Industrial and Composted Organic Wastes
Source: Toxics. 2022 Feb 14;10(2):85. doi: 10.3390/toxics10020085 (PMC8877077; doi:10.3390/toxics10020085)
Supplement: Supplementary file 1 [file toxics-10-00085-s001.zip]

Archive with 1 entries (1 files):
- toxics-1554381-supplementary.pdf
